# Supplementary material for: Recombinant Erythropoietin in Humans Has a Prolonged Effect on Circulating Erythropoietin Isoform Distribution
Source: PLoS One. 2014 Oct 21;9(10):e110903. doi: 10.1371/journal.pone.0110903 (PMC4204994; doi:10.1371/journal.pone.0110903)
Supplement: Data S1 — Raw data used in this study. (XLSX) [file pone.0110903.s001.xlsx]

## Sheet: Sheet1
treat	subject	day	period	round	Epoconc.(mIU/ml)	PMI 15 mM	PMI 5 mM	Hematocrit(%)	Hemoglobin(g/dl)	Reticulocytes(x10^9/l)	Ferritin(ug/l)	Transferrin saturation(%)
pla	1	4	3	1	8.2	94.8	ND	41.0	8.5	22.0	18.0	16.0
pla	1	11	3	1	12.1	78.3	28.8	37.0	7.8	24.0	18.0	10.0
pla	1	25	3	1	15.0	90.2	32.5	38.0	7.9	23.0	14.0	10.0
low	1	4	2	1	55.9	47.1	ND	38.0	8.1	33.0	22.0	17.0
low	1	11	2	1	29.2	58.4	12.6	37.0	7.7	38.0	15.0	19.0
low	1	25	2	1	11.6	68.7	20.9	39.0	7.9	28.0	22.0	7.0
high	1	4	1	1	609.1	31.9	ND	42.0	8.8	50.0	10.0	8.0
high	1	11	1	1	29.9	45.2	9.1	41.0	8.4	51.0	9.0	5.0
high	1	25	1	1	22.0	89.8	38.2	37.0	7.6	29.0	32.0	26.0
pla	2	4	2	1	6.5	83.4	ND	41.0	8.7	20.0	157.0	31.0
pla	2	11	2	1	6.7	88.6	27.7	43.0	8.9	37.0	98.0	47.0
pla	2	25	2	1	6.7	93.1	33.8	42.0	8.7	23.0	110.0	19.0
low	2	4	1	1	19.9	31.8	ND	42.0	8.7	44.0	87.0	26.0
low	2	11	1	1	17.7	27.3	NA	43.0	8.7	79.0	39.0	19.0
low	2	25	1	1	8.5	69.4	13.2	43.0	8.7	16.0	91.0	54.0
high	2	4	3	1	452.4	32.7	ND	43.0	8.8	73.0	42.0	7.0
high	2	11	3	1	8.5	36.9	NA	43.0	8.7	64.0	27.0	11.0
high	2	25	3	1	NA	NA	NA	44.0	9.1	19.0	73.0	22.0
pla	3	4	2	1	ND	ND	ND	45.0	9.3	28.0	50.0	24.0
pla	3	11	2	1	ND	ND	ND	ND	ND	ND	ND	ND
pla	3	25	2	1	ND	ND	ND	ND	ND	ND	ND	ND
low	3	4	1	1	ND	ND	ND	45.0	9.1	37.0	72.0	19.0
low	3	11	1	1	ND	ND	ND	46.0	9.2	86.0	34.0	11.0
low	3	25	1	1	ND	ND	ND	47.0	9.4	22.0	52.0	44.0
high	3	4	3	1	ND	ND	ND	ND	ND	ND	ND	ND
high	3	11	3	1	ND	ND	ND	ND	ND	ND	ND	ND
high	3	25	3	1	ND	ND	ND	ND	ND	ND	ND	ND
pla	4	4	1	1	11.1	80.7	ND	41.0	8.4	44.0	61.0	NA
pla	4	11	1	1	12.4	72.3	23.2	41.0	8.6	51.0	53.0	29.0
pla	4	25	1	1	8.8	91.7	27.5	NA	NA	NA	NA	NA
low	4	4	3	1	45.7	44.3	ND	43.0	8.7	55.0	16.0	16.0
low	4	11	3	1	26.8	59.5	13.8	42.0	8.9	75.0	11.0	5.0
low	4	25	3	1	16.2	87.8	26.1	40.0	8.3	40.0	24.0	29.0
high	4	4	2	1	434.6	33.0	ND	45.0	9.6	77.0	22.0	8.0
high	4	11	2	1	15.2	48.9	7.5	43.0	9.1	81.0	14.0	10.0
high	4	25	2	1	7.3	83.7	26.5	43.0	8.9	48.0	32.0	29.0
pla	5	4	1	1	9.0	96.4	ND	44.0	9.3	28.0	38.0	26.0
pla	5	11	1	1	14.9	97.0	38.1	42.0	8.9	32.0	35.0	35.0
pla	5	25	1	1	10.1	67.1	19.2	41.0	8.7	34.0	35.0	25.0
low	5	4	3	1	31.7	35.8	ND	43.0	9.1	41.0	20.0	18.0
low	5	11	3	1	46.3	40.0	9.2	45.0	9.2	86.0	8.0	7.0
low	5	25	3	1	7.3	75.6	20.7	42.0	8.8	37.0	19.0	38.0
high	5	4	2	1	520.4	32.0	ND	42.0	8.8	62.0	23.0	9.0
high	5	11	2	1	16.6	50.1	11.0	42.0	8.8	82.0	51.0	10.0
high	5	25	2	1	12.5	80.9	25.9	42.0	8.8	21.0	33.0	19.0
pla	6	4	3	1	7.7	89.2	ND	40.0	8.4	29.0	48.0	42.0
pla	6	11	3	1	9.1	91.1	18.8	37.0	7.9	31.0	43.0	21.0
pla	6	25	3	1	7.9	69.8	14.7	38.0	8.2	47.0	35.0	26.0
low	6	4	2	1	27.0	45.2	ND	40.0	8.8	40.0	66.0	19.0
low	6	11	2	1	25.0	42.4	NA	41.0	8.9	91.0	27.0	10.0
low	6	25	2	1	3.7	66.2	31.8	43.0	9.2	27.0	97.0	43.0
high	6	4	1	1	203.8	26.5	ND	41.0	8.6	83.0	70.0	11.0
high	6	11	1	1	21.8	42.0	9.1	41.0	8.7	103.0	44.0	21.0
high	6	25	1	1	8.5	85.0	27.5	39.0	8.1	26.0	114.0	16.0
pla	7	4	2	1	5.7	94.5	ND	45.0	9.3	33.0	77.0	21.0
pla	7	11	2	1	12.8	97.6	21.7	43.0	8.8	40.0	58.0	19.0
pla	7	25	2	1	10.1	90.4	29.0	43.0	8.7	36.0	52.0	17.0
low	7	4	1	1	40.9	43.4	ND	44.0	8.8	36.0	92.0	17.0
low	7	11	1	1	30.5	54.1	7.1	44.0	8.6	121.0	33.0	11.0
low	7	25	1	1	14.2	68.3	30.6	45.0	8.9	21.0	94.0	34.0
high	7	4	3	1	939.6	33.1	ND	43.0	8.8	73.0	31.0	10.0
high	7	11	3	1	24.5	40.5	7.4	44.0	8.8	115.0	16.0	9.0
high	7	25	3	1	9.5	53.3	18.3	40.0	8.3	30.0	53.0	14.0
pla	8	4	1	1	9.0	83.7	ND	45.0	9.2	33.0	61.0	22.0
pla	8	11	1	1	9.7	71.7	16.4	44.0	9.2	39.0	62.0	19.0
pla	8	25	1	1	14.2	78.6	24.8	44.0	9.1	37.0	45.0	33.0
low	8	4	3	1	30.6	40.2	ND	45.0	9.0	40.0	18.0	9.0
low	8	11	3	1	18.1	42.9	NA	44.0	9.0	62.0	14.0	4.0
low	8	25	3	1	9.7	78.7	37.4	42.0	8.4	28.0	23.0	17.0
high	8	4	2	1	306.5	33.4	ND	43.0	8.9	66.0	30.0	6.0
high	8	11	2	1	11.5	54.1	NA	46.0	9.6	86.0	28.0	6.0
high	8	25	2	1	10.4	82.5	26.7	43.0	8.7	30.0	43.0	24.0
pla	9	4	3	1	5.3	82.9	ND	43.0	8.8	19.0	56.0	21.0
pla	9	11	3	1	6.2	78.8	17.9	41.0	8.7	24.0	49.0	15.0
pla	9	25	3	1	8.6	77.9	19.5	41.0	8.6	25.0	36.0	38.0
low	9	4	2	1	30.1	45.1	ND	42.0	9.1	36.0	50.0	19.0
low	9	11	2	1	37.2	44.1	7.5	44.0	9.2	64.0	23.0	10.0
low	9	25	2	1	8.0	89.3	28.1	43.0	9.0	21.0	61.0	27.0
high	9	4	1	1	286.7	28.6	ND	41.0	8.7	72.0	57.0	10.0
high	9	11	1	1	12.0	53.6	12.6	44.0	9.1	93.0	51.0	10.0
high	9	25	1	1	4.1	87.5	NA	42.0	8.8	26.0	88.0	26.0
pla	11	4	2	2	9.8	85.5	ND	43.0	9.0	50.0	76.0	26.0
pla	11	11	2	2	10.2	97.4	38.7	42.0	8.9	48.0	63.0	52.0
pla	11	25	2	2	8.4	101.1	45.1	43.0	9.0	48.0	46.0	41.0
low	11	4	1	2	21.4	54.1	ND	44.0	9.5	38.0	112.0	NA
low	11	11	1	2	16.5	49.8	11.6	43.0	9.1	85.0	34.0	13.0
low	11	25	1	2	4.5	92.4	13.3	48.0	9.9	21.0	164.0	42.0
high	11	4	3	2	459.0	33.1	ND	43.0	9.2	97.0	23.0	10.0
high	11	11	3	2	9.8	54.7	11.6	43.0	9.2	81.0	23.0	NA
high	11	25	3	2	6.7	95.5	30.7	43.0	8.8	39.0	51.0	26.0
pla	13	4	1	2	9.2	90.3	ND	45.0	9.3	34.0	127.0	47.0
pla	13	11	1	2	12.1	97.2	40.5	42.0	8.8	53.0	51.0	23.0
pla	13	25	1	2	8.6	78.3	21.5	44.0	9.2	40.0	39.0	25.0
low	13	4	2	2	24.4	55.1	ND	45.0	9.5	45.0	33.0	17.0
low	13	11	2	2	20.9	63.9	16.0	43.0	8.9	70.0	14.0	12.0
low	13	25	2	2	5.9	81.2	26.4	45.0	9.2	24.0	31.0	25.0
high	13	4	3	2	575.0	34.3	ND	44.0	9.0	40.0	12.0	8.0
high	13	11	3	2	11.3	52.9	12.5	44.0	9.1	67.0	11.0	10.0
high	13	25	3	2	5.2	82.3	19.7	43.0	8.9	23.0	39.0	71.0
pla	14	4	3	2	8.7	53.3	ND	42.0	8.5	17.0	242.0	52.0
pla	14	11	3	2	11.6	60.7	22.5	38.0	8.1	29.0	205.0	18.0
pla	14	25	3	2	14.0	62.0	23.3	41.0	8.5	30.0	136.0	45.0
low	14	4	1	2	33.5	38.7	ND	42.0	8.9	37.0	316.0	45.0
low	14	11	1	2	22.4	39.1	12.0	45.0	9.4	102.0	172.0	27.0
low	14	25	1	2	6.7	37.8	15.7	46.0	9.5	23.0	274.0	54.0
high	14	4	2	2	175.7	37.2	ND	44.0	9.1	52.0	157.0	19.0
high	14	11	2	2	20.5	37.7	11.0	46.0	9.4	95.0	74.0	15.0
high	14	25	2	2	3.9	39.3	18.7	48.0	9.6	12.0	229.0	65.0
pla	15	4	3	2	7.8	86.4	ND	40.0	8.1	28.0	26.0	22.0
pla	15	11	3	2	13.7	82.9	32.4	36.0	7.5	30.0	36.0	17.0
pla	15	25	3	2	14.4	85.0	30.8	35.0	7.4	31.0	30.0	32.0
low	15	4	1	2	10.4	86.2	ND	41.0	8.4	45.0	50.0	27.0
low	15	11	1	2	19.5	56.0	15.0	42.0	8.6	74.0	25.0	11.0
low	15	25	1	2	7.9	86.8	30.7	40.0	8.4	32.0	49.0	42.0
high	15	4	2	2	536.9	34.1	ND	41.0	8.4	56.0	42.0	7.0
high	15	11	2	2	14.6	37.4	8.9	38.0	7.9	66.0	19.0	12.0
high	15	25	2	2	6.2	76.5	22.1	40.0	8.2	28.0	29.0	17.0
pla	16	4	3	2	2.2	85.1	ND	44.0	9.1	31.0	42.0	55.0
pla	16	11	3	2	4.9	81.5	30.2	41.0	8.5	24.0	65.0	49.0
pla	16	25	3	2	4.8	88.8	42.7	42.0	8.6	30.0	33.0	19.0
low	16	4	2	2	25.1	36.0	ND	45.0	9.3	46.0	59.0	22.0
low	16	11	2	2	14.4	34.3	3.4	44.0	8.9	96.0	28.0	19.0
low	16	25	2	2	3.4	91.9	32.5	46.0	9.0	22.0	84.0	50.0
high	16	4	1	2	552.4	29.4	ND	NA	NA	NA	NA	NA
high	16	11	1	2	13.3	NA	NA	46.0	9.3	114.0	28.0	15.0
high	16	25	1	2	3.4	35.6	5.7	45.0	9.2	23.0	128.0	52.0
pla	17	4	2	2	13.3	60.4	ND	45.0	9.7	30.0	84.0	NA
pla	17	11	2	2	20.7	65.9	16.4	43.0	9.1	45.0	71.0	NA
pla	17	25	2	2	10.8	56.1	26.9	45.0	9.3	25.0	50.0	43.0
low	17	4	3	2	27.0	43.2	ND	42.0	9.3	30.0	36.0	17.0
low	17	11	3	2	26.0	39.9	10.7	43.0	9.1	51.0	23.0	14.0
low	17	25	3	2	9.8	33.4	8.2	44.0	9.4	26.0	58.0	NA
high	17	4	1	2	295.2	21.6	ND	45.0	9.8	88.0	45.0	12.0
high	17	11	1	2	12.2	33.3	6.7	47.0	10.2	85.0	34.0	23.0
high	17	25	1	2	12.0	51.7	14.9	46.0	10.0	38.0	98.0	41.0
pla	19	4	1	2	7.8	82.2	ND	43.0	9.1	52.0	200.0	27.0
pla	19	11	1	2	13.0	84.2	36.5	41.0	8.9	62.0	147.0	NA
pla	19	25	1	2	9.5	86.3	24.4	42.0	8.6	68.0	NA	NA
low	19	4	3	2	21.5	44.3	ND	43.0	9.0	45.0	50.0	15.0
low	19	11	3	2	31.9	39.2	7.1	42.0	8.9	79.0	19.0	10.0
low	19	25	3	2	4.1	69.6	17.6	43.0	9.1	33.0	35.0	22.0
high	19	4	2	2	708.0	24.1	ND	45.0	9.3	68.0	50.0	11.0
high	19	11	2	2	9.0	45.9	7.0	42.0	8.9	83.0	24.0	13.0
high	19	25	2	2	5.1	77.3	17.0	44.0	9.0	26.0	56.0	20.0
